# Supplementary material for: Invasion, Distribution, Monitoring and Farmers Perception of Fall Armyworm (Spodoptera frugiperda) and Farm-Level Management Practices in Bangladesh
Source: Insects. 2023 Mar 31;14(4):343. doi: 10.3390/insects14040343 (PMC10143613; doi:10.3390/insects14040343)
Supplement: Supplementary file 1 [file insects-14-00343-s001.zip]

Archive with 1 entries (1 files):
- insects-2246100-supplementary.pdf
